# Supplementary material for: Ampelopsin Confers Endurance and Rehabilitation Mechanisms in Glycine max cv. Sowonkong under Multiple Abiotic Stresses
Source: Int J Mol Sci. 2021 Oct 10;22(20):10943. doi: 10.3390/ijms222010943 (PMC8536110; doi:10.3390/ijms222010943)
Supplement: Supplementary file 1 [file ijms-22-10943-s001.zip]

Archive with 1 entries (1 files):
- ijms-1370327-supplementary.pdf
